# Supplementary material for: Low expression of novel lncRNA RP11-462C24.1 suggests a biomarker of poor prognosis in colorectal cancer
Source: Med Oncol. 2014 Jun 8;31(7):31. doi: 10.1007/s12032-014-0031-7 (PMC4079943; doi:10.1007/s12032-014-0031-7)
Supplement: Supplementary file 2 — Supplementary Material 2: Clinicopathologic characteristics of cohort of 86 patients. (XLSX 18 kb) [file 12032_2014_31_MOESM2_ESM.xlsx]

## Sheet: Sheet1
ID	Gender	Age	Survival(0/1)	DFS	RP11-462C24.1	Metastasis	TumorSize	TumorStage	InvasionDepth	pathological type	lymph node metastasis
1	female	60.62	0	74	5.02569	WithoutMetastasis	4.5	2	3	adenocarcima	metastasis
2	male	27.19	0	57.6	1.45938	WithoutMetastasis	5	2	3	adenocarcima	no
3	male	52.3	0	65.3	7.57743	WithoutMetastasis	5.5	2	4	adenocarcima	no
4	male	67.85	0	75.9	6.07807	WithoutMetastasis	5	2	4	adenocarcima	no
5	male	69.36	0	69.5	3.16491	WithoutMetastasis	3	3	3	adenocarcima	metastasis
6	male	68.22	0	71.4	8.76039	WithoutMetastasis	7	2	4	adenocarcima	metastasis
7	male	75.47	0	74.1	2.90866	WithoutMetastasis	3	3	3	adenocarcima	no
8	male	67.94	0	65.3	3.78223	WithoutMetastasis	4	2	3	adenocarcima	metastasis
9	male	55.99	1	54.8	0.700619	WithoutMetastasis	2	3	4	adenocarcima	metastasis
10	female	57.48	0	74	4.21246	WithoutMetastasis	4.2	3	3	adenocarcima	metastasis
11	female	65.32	0	67	5.22324	WithoutMetastasis	6	2	3	adenocarcima	no
12	male	53.49	0	69	1.0123	WithoutMetastasis	4.5	2	4	adenocarcima	no
13	male	66.21	0	69	2.48821	WithoutMetastasis	3	3	4	adenocarcima	no
14	male	57.47	0	70.3	10.3039	WithoutMetastasis	6.5	2	4	adenocarcima	no
15	female	49.98	0	61.6	0.8652	WithoutMetastasis	4	2	4	adenocarcima	metastasis
16	male	65.07	0	63.3	0.06419	WithoutMetastasis	5.5	3	4	adenocarcima	no
17	female	70.42	0	63.7	0.08129	WithoutMetastasis	6	2	4	adenocarcima	no
18	female	47.88	0	78.6	1.60001	WithoutMetastasis	3.5	3	4	adenocarcima	metastasis
19	male	59.02	0	79	5.5022	WithoutMetastasis	6	3	4	adenocarcima	no
20	male	54.61	0	76	2.02897	WithoutMetastasis	7	3	4	adenocarcima	metastasis
21	male	49.45	0	69.5	3.09809	WithoutMetastasis	4.5	2	3	adenocarcima	no
22	male	38.77	0	73	2.90184	WithoutMetastasis	3.5	3	4	adenocarcima	no
23	male	56.38	0	70.4	0.39279	WithoutMetastasis	7	3	4	adenocarcima	metastasis
24	female	52.98	1	51.5	0.03082	WithoutMetastasis	3.5	2	4	adenocarcima	no
25	female	67.62	0	70.1	0.1976	WithoutMetastasis	4	3	3	adenocarcima	no
26	male	54.99	0	70.1	0.10287	WithoutMetastasis	5	2	3	adenocarcima	no
27	male	71.67	0	76.7	3.20919	WithoutMetastasis	4.5	3	3	adenocarcima	no
28	male	56.03	0	71	1.72184	WithoutMetastasis	6	2	3	adenocarcima	no
29	male	65.54	0	73.7	3.13296	WithoutMetastasis	6.5	3	4	adenocarcima	no
30	male	69.76	0	90.6	5.01277	WithoutMetastasis	4	3	3	adenocarcima	no
31	female	72.64	0	67.4	0.87665	WithoutMetastasis	5.5	3	4	adenocarcima	metastasis
32	female	55.86	0	79.5	1.21437	WithoutMetastasis	4	2	3	adenocarcima	no
33	male	63.21	0	66.4	0.546889	WithoutMetastasis	6.5	2	4	adenocarcima	no
34	male	66.38	0	69.3	5.05789	WithoutMetastasis	3.5	2	3	adenocarcima	no
35	female	59.58	1	62.9	0.57893	WithoutMetastasis	4	2	3	adenocarcima	metastasis
36	male	64.65	0	71.3	5.09786	WithoutMetastasis	5.5	2	4	adenocarcima	no
37	female	55	0	64.9	2.00638	Metastasis	2.5	3	4	adenocarcima	metastasis
38	male	60	1	31.5	0.0478477	Metastasis	3.5	4	4	adenocarcima	metastasis
39	male	60	0	64.6	4.34978	Metastasis	3	3	3	adenocarcima	metastasis
40	male	35	1	40.9	0.0614057	Metastasis	4	4	4	adenocarcima	metastasis
41	male	55	0	79.9	2.13016	Metastasis	5.5	3	4	adenocarcima	no
42	male	79	1	37.4	1.54017	Metastasis	5	4	4	adenocarcima	metastasis
43	male	56	0	52.7	2.048	Metastasis	4	4	4	adenocarcima	no
44	male	67	0	74.4	1.39059	Metastasis	3	3	3	adenocarcima	no
45	female	56	0	65.4	5.07913	Metastasis	2	4	4	adenocarcima	metastasis
46	male	58	1	39.8	2.03874	Metastasis	3	4	4	adenocarcima	metastasis
47	female	45	0	66.6	3.02757	Metastasis	3	4	2	adenocarcima	metastasis
48	male	56	1	60	0.0241732	Metastasis	4.5	4	3	adenocarcima	no
49	female	57	0	33.2	1.0438	Metastasis	6	4	4	adenocarcima	no
50	male	61	1	46	0.00236408	Metastasis	3	4	2	adenocarcima	no
51	male	49	1	33	0.000751576	Metastasis	4	4	3	adenocarcima	metastasis
52	male	52	1	36.5	0.0323908	Metastasis	6	4	3	adenocarcima	no
53	male	66	1	30.9	0.8123	Metastasis	5.5	4	4	adenocarcima	no
54	male	70	0	75.1	10.0098	Metastasis	2.5	2	2	adenocarcima	metastasis
55	male	53	0	73	1.91988	Metastasis	4	4	3	adenocarcima	no
56	female	60	1	38.9	0.760787	Metastasis	6.5	4	4	adenocarcima	metastasis
57	male	47	0	71.4	6.2346	Metastasis	3.5	4	2	adenocarcima	no
58	male	51	1	36.7	0.57653	Metastasis	4	4	3	adenocarcima	no
59	female	59	0	81.6	3.17653	Metastasis	5.5	2	3	adenocarcima	metastasis
60	male	63	0	56	0.0073208	Metastasis	2.5	4	2	adenocarcima	no
61	male	50	0	63	2.01239	Metastasis	3	4	2	adenocarcima	no
62	female	72	1	46.1	2.32365	Metastasis	5.5	4	4	adenocarcima	metastasis
63	male	67	0	72.7	3.52936	Metastasis	3	4	2	adenocarcima	no
64	male	59	0	71.2	8.07636	Metastasis	2	4	2	adenocarcima	metastasis
65	male	64	0	56.6	1.09294	Metastasis	7	4	4	adenocarcima	metastasis
66	male	69	1	42.5	0.0632947	Metastasis	3.5	4	3	adenocarcima	no
67	female	77	1	42.8	0.0123874	Metastasis	3	4	2	adenocarcima	metastasis
68	male	54	0	36.7	0.0583036	Metastasis	5.5	4	4	adenocarcima	metastasis
69	male	47	1	24.5	0.02836	Metastasis	3.5	4	2	adenocarcima	no
70	female	74	0	63.8	1.00386	Metastasis	4	4	3	adenocarcima	metastasis
71	male	66	0	81.3	6.02384	Metastasis	2	4	2	adenocarcima	metastasis
72	male	54	1	31.5	1.09376	Metastasis	4.5	4	3	adenocarcima	no
73	male	72	1	40.4	0.178367	Metastasis	6	4	4	adenocarcima	metastasis
74	male	50	0	72.3	3.00274	Metastasis	5.5	4	3	adenocarcima	metastasis
75	male	68	1	64.4	0.038763	Metastasis	4	4	3	adenocarcima	no
76	female	62	1	34.8	0.0129073	Metastasis	5.5	4	4	adenocarcima	metastasis
77	male	59	1	69.3	2.0394	Metastasis	3	4	2	adenocarcima	metastasis
78	male	43	0	72.3	0.519388	Metastasis	6	4	4	adenocarcima	metastasis
79	male	67	1	18.4	1.03648	Metastasis	2.5	4	2	adenocarcima	no
80	male	53	1	55	0.03865	Metastasis	2	4	2	adenocarcima	metastasis
81	female	62	1	37.5	1.06355	Metastasis	4.5	4	3	adenocarcima	metastasis
82	male	77	0	79.1	4.03756	Metastasis	4	4	3	adenocarcima	no
83	female	61	0	69.4	3.01089	Metastasis	3	4	2	adenocarcima	metastasis
84	male	56	1	38.6	3.01294	Metastasis	5.5	4	4	adenocarcima	no
85	male	48	0	73.4	1.01286	Metastasis	3	2	2	adenocarcima	metastasis
86	male	65	0	51.2	1.35372	Metastasis	6	4	4	adenocarcima	metastasis
