# Supplementary material for: Low expression of novel lncRNA RP11-462C24.1 suggests a biomarker of poor prognosis in colorectal cancer
Source: Med Oncol. 2014 Jun 8;31(7):31. doi: 10.1007/s12032-014-0031-7 (PMC4079943; doi:10.1007/s12032-014-0031-7)
Supplement: Supplementary file 3 — Supplementary Material 3: Primers used for Q-RT-PCR. (XLSX 11 kb) [file 12032_2014_31_MOESM3_ESM.xlsx]

## Sheet: Sheet1
LncRNA	Forward Primer	Reverse Primer
ENST00000428029	ATAACTAGGTCATAGCACACCATTCAT	GCCGTTGACAGAAGGAAAGATTG
ENST00000423943	CATTCCCTGCAACTGAAGATTCTAA	GGGCTCAAGGAATCTGAATAGTTAG
RP11-462C24.1	GAACTTCCTCCCACTTATCCCTTAG	GATGATTTTTGCTGTTCTAAGTGATGTAT
AK097793	AGTGGCTGAATGAAAAGGAGGA	TGCGCCTGTTGTCTTTGAAGTC
ENST00000393516	GAAATAACACCACCTCGGTTGAAGT	TCTTTTTTCTGTGGAACCTTGCTAC
uc002wvk.2	ATGCACTCAATAGCAAGACAAATCTC	ACTCAATCATACTGGTTTCCTGGGT
